# Supplementary material for: Transcranial Direct Current Stimulation for Orthopedic Pain: A Systematic Review with Meta-Analysis
Source: Brain Sci. 2024 Jan 9;14(1):66. doi: 10.3390/brainsci14010066 (PMC10813248; doi:10.3390/brainsci14010066)
Supplement: Supplementary file 1 [file brainsci-14-00066-s001.zip]

Archive with 1 entries (1 files):
- brainsci-2749069-supplementary.pdf
